# Supplementary material for: Serological Protection 5–6 Years Post Vaccination Against Yellow Fever in African Infants Vaccinated in Routine Programmes
Source: Front Immunol. 2020 Oct 8;11:577751. doi: 10.3389/fimmu.2020.577751 (PMC7578390; doi:10.3389/fimmu.2020.577751)
Supplement: Supplementary file 2 [file Table_1.xlsx]

## Sheet: Sheet1
Gambia Mali Pers_002
PatId	InvId	VisitId	AccNumber	DtofCol	Sero NT titer	UI/ml
1083	1	1	810021001	2011-11-14	90	13.7194
1157	1	1	810021002	2011-11-14	22	1.67681
1156	1	1	810021003	2011-11-14	64	4.878
1040	1	1	810021004	2011-11-14	22	1.67681
1081	1	1	810021005	2011-11-14	12	0.914625
1159	1	1	810021006	2011-11-14	45	3.42984
1219	1	1	810021007	2011-11-14	64	4.878
1086	1	1	810021008	2011-11-14	6	0.457313
1032	1	1	810021009	2011-11-14	negative	0
1102	1	1	810021010	2011-11-14	12	0.914625
1131	1	1	810021011	2011-11-14	negative	0
1280	1	1	810021012	2011-11-14	181	27.5912
1019	1	1	810021013	2011-11-14	negative	0
1116	1	1	810021014	2011-11-14	16	1.2195
1103	1	1	810021015	2011-11-14	4	0.304875
1153	1	1	810021016	2011-11-14	12	0.914625
1047	1	1	810021017	2011-11-14	12	0.914625
1056	1	1	810021018	2011-11-14	128	9.756
1060	1	1	810021019	2011-11-15	256	39.024
1336	1	1	810021020	2011-11-15	90	6.85969
1021	1	1	810021021	2011-11-15	negative	0
1065	1	1	810021022	2011-11-15	4	0.304875
1255	1	1	810021023	2011-11-15	128	9.756
1061	1	1	810021024	2011-11-15	negative	0
1130	1	1	810021025	2011-11-15	64	4.878
1052	1	1	810021026	2011-11-15	negative	0
1044	1	1	810021027	2011-11-15	negative	0
1225	1	1	810021028	2011-11-15	12	0.914625
1213	1	1	810021029	2011-11-15	negative	0
1068	1	1	810021030	2011-11-15	negative	0
1045	1	1	810021037	2011-11-16	45	3.42984
1139	1	1	810021038	2011-11-16	negative	0
1205	1	1	810021040	2011-11-16	negative	0
1025	1	1	810021041	2011-11-16	45	3.42984
1006	1	1	810021042	2011-11-16	6	0.457313
1011	1	1	810021043	2011-11-16	12	0.914625
1079	1	1	810021045	2011-11-17	12	0.914625
1034	1	1	810021046	2011-11-17	12	0.914625
1089	1	1	810021047	2011-11-17	22	1.67681
1230	1	1	810021048	2011-11-17	negative	0
1023	1	1	810021049	2011-11-17	22	1.67681
1005	1	1	810021050	2011-11-17	8	0.60975
1207	1	1	810021051	2011-11-17	negative	0
1296	1	1	810021052	2011-11-17	8	1.2195
1183	1	1	810021053	2011-11-17	12	0.914625
1178	1	1	810021054	2011-11-17	4	0.304875
1182	1	1	810021055	2011-11-17	12	0.914625
1285	1	1	810021056	2011-11-17	16	1.2195
1289	1	1	810021057	2011-11-17	256	19.512
1270	1	1	810021058	2011-11-17	6	0.457313
1325	1	1	810021059	2011-11-18	negative	0
1195	1	1	810021060	2011-11-18	8	0.60975
1198	1	1	810021061	2011-11-18	32	2.439
1281	1	1	810021062	2011-11-18	negative	0
1087	1	1	810021063	2011-11-18	negative	0
1136	1	1	810021064	2011-11-18	16	1.2195
1264	1	1	810021066	2011-11-18	32	4.878
1144	1	1	810021067	2011-11-18	22	1.67681
1135	1	1	810021068	2011-11-18	4	0.304875
1263	1	1	810021069	2011-11-19	22	1.67681
1106	1	1	810021070	2011-11-19	16	1.2195
1117	1	1	810021071	2011-11-19	16	1.2195
1075	1	1	810021072	2011-11-19	64	4.878
1179	1	1	810021073	2011-11-19	negative	0
1092	1	1	810021074	2011-11-19	16	2.439
1077	1	1	810021075	2011-11-19	negative	0
1319	1	1	810021076	2011-11-19	4	0.304875
1072	1	1	810021077	2011-11-19	8	0.60975
1097	1	1	810021078	2011-11-19	256	39.024
1098	1	1	810021079	2011-11-19	22	1.67681
1029	1	1	810021080	2011-11-19	6	0.457313
1299	1	1	810021081	2011-11-19	negative	0
1123	1	1	810021082	2011-11-19	22	1.67681
1172	1	1	810021083	2011-11-19	512	78.048
1242	1	1	810021084	2011-11-19	12	0.914625
1214	1	1	810021085	2011-11-19	16	2.439
1224	1	1	810021087	2011-11-19	negative	0
1142	1	1	810021090	2011-11-19	negative	0
1262	1	1	810021091	2011-11-19	negative	0
1128	1	1	810021092	2011-11-19	negative	0
1324	1	1	810021094	2011-11-19	8	0.60975
1253	1	1	810021095	2011-11-19	256	39.024
1298	1	1	810021096	2011-11-19	negative	0
1305	1	1	810021097	2011-11-19	12	0.914625
1129	1	1	810021098	2011-11-19	12	0.914625
1031	1	1	810021099	2011-11-19	negative	0
1173	1	1	810021100	2011-11-19	90	13.7194
1154	1	1	810021103	2011-11-19	22	1.67681
1340	1	1	810021104	2011-11-19	8	0.60975
1112	1	1	810021105	2011-11-19	6	0.914625
1063	1	1	810021106	2011-11-19	6	0.457313
1331	1	1	810021107	2011-11-19	6	0.457313
1342	1	1	810021108	2011-11-21	8	0.60975
1328	1	1	810021109	2011-11-21	22	1.67681
1233	1	1	810021110	2011-11-21	45	3.42984
1009	1	1	810021111	2011-11-21	16	1.2195
1257	1	1	810021112	2011-11-21	22	1.67681
1344	1	1	810021113	2011-11-21	12	0.914625
1002	1	1	810021114	2011-11-21	16	1.2195
1327	1	1	810021115	2011-11-21	negative	0
1265	1	1	810021116	2011-11-21	4	0.304875
1271	1	1	810021118	2011-11-21	negative	0
1026	1	1	810021119	2011-11-21	16	1.2195
1099	1	1	810021120	2011-11-21	22	1.67681
1140	1	1	810021121	2011-11-21	6	0.457313
1202	1	1	810021122	2011-11-21	16	1.2195
1093	1	1	810021123	2011-11-21	16	2.439
1069	1	1	810021124	2011-11-21	negative	0
1167	1	1	810021125	2011-11-21	22	1.67681
1282	1	1	810021126	2011-11-21	128	19.512
1197	1	1	810021127	2011-11-21	8	0.60975
1145	1	1	810021128	2011-11-21	22	1.67681
1221	1	1	810021129	2011-11-21	45	6.85969
1268	1	1	810021130	2011-11-21	32	3.4688
1290	1	1	810021131	2011-11-21	6	0.914625
1266	1	1	810021132	2011-11-21	32	4.878
1252	1	1	810021133	2011-11-21	128	13.8752
1343	1	1	810021134	2011-11-21	12	1.3008
1287	1	1	810021135	2011-11-21	negative	0
1158	1	1	810021136	2011-11-21	6	0.914625
1293	1	1	810021137	2011-11-21	negative	0
1171	1	1	810021138	2011-11-21	negative	0
1334	1	1	810021139	2011-11-21	22	2.3848
1250	1	1	810021140	2011-11-21	22	2.3848
1109	1	1	810021141	2011-11-21	512	55.5008
1078	1	1	810021142	2011-11-21	45	4.878
1010	1	1	810021143	2011-11-21	12	1.3008
1196	1	1	810021144	2011-11-21	32	3.4688
1254	1	1	810021145	2011-11-21	22	2.3848
1108	1	1	810021146	2011-11-21	negative	0
1147	1	1	810021147	2011-11-22	6	0.914625
1247	1	1	810021148	2011-11-22	22	2.3848
1241	1	1	810021149	2011-11-22	128	13.8752
1209	1	1	810021150	2011-11-22	90	9.756
1203	1	1	810021151	2011-11-22	128	13.8752
1138	1	1	810021152	2011-11-22	16	1.7344
1085	1	1	810021153	2011-11-22	32	3.4688
1164	1	1	810021154	2011-11-22	6	0.914625
1146	1	1	810021155	2011-11-22	negative	0
1165	1	1	810021156	2011-11-22	negative	0
1276	1	1	810021157	2011-11-22	negative	0
1277	1	1	810021158	2011-11-22	22	2.3848
1132	1	1	810021159	2011-11-22	45	4.878
1313	1	1	810021160	2011-11-23	6	0.914625
1176	1	1	810021161	2011-11-23	32	3.4688
1275	1	1	810021162	2011-11-23	22	2.3848
1329	1	1	810021163	2011-11-23	12	1.3008
1315	1	1	810021164	2011-11-23	negative	0
1193	1	1	810021165	2011-11-23	22	2.3848
1311	1	1	810021166	2011-11-23	16	1.7344
1274	1	1	810021167	2011-11-23	negative	0
1212	1	1	810021168	2011-11-23	22	2.3848
1201	1	1	810021169	2011-11-23	90	9.756
1180	1	1	810021171	2011-11-23	negative	0
1294	1	1	810021172	2011-11-23	negative	0
1222	1	1	810021173	2011-11-23	6	0.914625
1307	1	1	810021174	2011-11-23	negative	0
1030	1	1	810021175	2011-11-23	16	2.439
1199	1	1	810021178	2011-11-24	32	3.4688
1114	1	1	810021180	2011-11-24	negative	0
1113	1	1	810021181	2011-11-24	12	1.3008
1338	1	1	810021182	2011-11-24	12	1.3008
1249	1	1	810021183	2011-11-24	negative	0
1115	1	1	810021184	2011-11-24	negative	0
1321	1	1	810021185	2011-11-24	negative	0
1013	1	1	810021186	2011-11-24	12	1.3008
1261	1	1	810021187	2011-11-24	negative	0
1141	1	1	810021189	2011-11-24	negative	0
1120	1	1	810021190	2011-11-24	32	3.4688
1073	1	1	810021192	2011-11-24	22	2.3848
1020	1	1	810021193	2011-11-24	8	0.8672
1251	1	1	810021194	2011-11-24	6	0.6504
1121	1	1	810021195	2011-11-24	256	27.7504
1306	1	1	810021196	2011-11-25	16	1.7344
1191	1	1	810021197	2011-11-26	12	1.3008
1345	1	1	810021199	2011-11-26	12	1.3008
1243	1	1	810021200	2011-11-26	32	3.4688
1220	1	1	810021201	2011-11-26	22	2.3848
1007	1	1	810021203	2011-11-26	negative	0
1216	1	1	810021204	2011-11-26	negative	0
1066	1	1	810021205	2011-11-26	32	3.4688
1133	1	1	810021207	2011-11-26	8	0.8672
1188	1	1	810021208	2011-11-26	8	0.8672
1190	1	1	810021209	2011-11-26	6	0.6504
1074	1	1	810021211	2011-11-28	256	27.7504
1309	1	1	810021212	2011-11-28	16	1.7344
1330	1	1	810021213	2011-11-28	12	1.3008
1152	1	1	810021214	2011-11-28	12	1.3008
1084	1	1	810021215	2011-11-28	32	3.4688
1082	1	1	810021216	2011-11-28	32	3.4688
1240	1	1	810021217	2011-11-28	negative	0
1204	1	1	810021218	2011-11-29	90	9.756
1018	1	1	810021219	2011-11-29	6	0.6504
1024	1	1	810021220	2011-11-29	negative	0
1273	1	1	810021221	2011-11-30	4	0.4336
1014	1	1	810021222	2011-11-30	12	1.3008
1054	1	1	810021223	2011-11-30	12	1.3008
1235	1	1	810021224	2011-11-30	negative	0
1256	1	1	810021225	2011-12-01	8	0.8672
1246	1	1	810021226	2011-12-01	45	4.878
1168	1	1	810021227	2011-12-01	128	13.8752
1122	1	1	810021228	2011-12-01	16	1.7344
1333	1	1	810021229	2011-12-01	negative	0
1244	1	1	810021230	2011-12-01	8	0.8672
1022	1	1	810021231	2011-12-02	12	1.3008
1090	1	1	810021232	2011-12-02	32	3.4688
1008	1	1	810021233	2011-12-02	12	1.3008
1332	1	1	810021234	2011-12-02	12	1.3008
1071	1	1	810021235	2011-12-03	16	1.7344
1091	1	1	810021236	2011-12-03	8	0.8672
1100	1	1	810021237	2011-12-03	6	0.6504
1101	1	1	810021238	2011-12-03	16	1.7344
1223	1	1	810021239	2011-12-03	negative	0
1043	1	1	810021240	2011-12-05	22	2.3848
1181	1	1	810021241	2011-12-05	negative	0
1027	1	1	810021242	2011-12-05	negative	0
1017	1	1	810021243	2011-12-06	negative	0
1053	1	1	810021244	2011-12-07	16	1.7344
1314	1	1	810021245	2011-12-07	negative	0
1304	1	1	810021246	2011-12-08	32	3.4688
1088	1	1	810021247	2011-12-09	6	0.6504
1036	1	1	810021248	2011-12-12	90	9.756
1186	1	1	810021249	2011-12-12	12	1.3008
1076	1	1	810021250	2011-12-13	8	0.8672
1238	1	1	810021251	2011-12-14	32	4.878
1339	1	1	810021252	2011-12-17	negative	0
1094	1	1	810021253	2011-12-20	32	4.878
1231	1	1	810021254	2011-12-20	negative	0
1041	1	1	810021255	2011-12-23	8	1.2195
1269	1	1	810021256	2011-12-25	12	1.82925
1064	1	1	810021257	2011-12-25	6	0.914625
1003	1	1	810021258	2012-01-10	16	2.439
1107	1	1	810021259	2012-01-10	negative	0
1341	1	1	810021301	2011-11-15	6	0.914625
1046	1	1	810021302	2011-11-15	negative	0
1057	1	1	810021305	2011-11-15	12	1.82925
1016	1	1	810021306	2011-11-16	12	1.82925
2017	2	1	810022001	2011-10-26	negative	0
2024	2	1	810022002	2011-10-26	32	4.878
2030	2	1	810022003	2011-10-26	12	1.82925
2009	2	1	810022004	2011-10-26	4	0.60975
2026	2	1	810022005	2011-10-26	negative	0
2031	2	1	810022006	2011-10-26	6	0.914625
2028	2	1	810022007	2011-10-26	negative	0
2027	2	1	810022008	2011-10-26	negative	0
2014	2	1	810022009	2011-10-26	22	3.35363
2109	2	1	810022010	2011-10-26	negative	0
2012	2	1	810022011	2011-10-26	6	0.914625
2037	2	1	810022012	2011-10-26	22	3.35363
2013	2	1	810022013	2011-10-26	256	39.024
2022	2	1	810022014	2011-10-26	negative	0
2036	2	1	810022015	2011-10-26	negative	0
2010	2	1	810022016	2011-10-26	8	1.2195
2019	2	1	810022017	2011-10-26	6	0.914625
2008	2	1	810022018	2011-10-26	45	6.85969
2023	2	1	810022019	2011-10-26	32	4.878
2007	2	1	810022020	2011-10-26	22	3.35363
2025	2	1	810022021	2011-10-26	6	0.914625
2018	2	1	810022022	2011-10-26	181	19.6204
2011	2	1	810022023	2011-10-26	6	0.914625
2032	2	1	810022024	2011-10-26	negative	0
2016	2	1	810022025	2011-10-26	16	2.439
2004	2	1	810022026	2011-10-26	22	3.35363
2034	2	1	810022027	2011-10-26	6	0.914625
2001	2	1	810022028	2011-10-26	32	3.4688
2171	2	1	810022029	2011-10-26	45	6.85969
2165	2	1	810022030	2011-10-26	6	0.914625
2164	2	1	810022031	2011-10-26	16	2.439
2168	2	1	810022032	2011-10-26	22	3.35363
2110	2	1	810022033	2011-10-26	22	3.35363
2044	2	1	810022034	2011-10-27	16	2.439
2045	2	1	810022035	2011-10-27	22	3.35363
2043	2	1	810022036	2011-10-27	16	2.439
2046	2	1	810022037	2011-10-27	negative	0
2056	2	1	810022038	2011-10-27	32	4.878
2177	2	1	810022039	2011-10-27	128	19.512
2054	2	1	810022040	2011-10-27	64	9.756
2065	2	1	810022041	2011-10-27	12	1.82925
2059	2	1	810022042	2011-10-27	6	0.914625
2002	2	1	810022043	2011-10-27	16	2.439
2049	2	1	810022044	2011-10-27	8	0.60975
2048	2	1	810022045	2011-10-27	181	13.7956
2156	2	1	810022046	2011-10-27	16	1.2195
2064	2	1	810022047	2011-10-27	12	0.914625
2055	2	1	810022048	2011-10-27	16	1.7344
2053	2	1	810022049	2011-10-27	4	0.304875
2021	2	1	810022050	2011-10-27	90	6.85969
2029	2	1	810022051	2011-10-27	22	1.67681
2068	2	1	810022052	2011-10-27	16	1.2195
2047	2	1	810022053	2011-10-27	181	13.7956
2308	2	1	810022054	2011-10-27	negative	0
2076	2	1	810022055	2011-10-27	181	13.7956
2041	2	1	810022056	2011-10-27	128	9.756
2061	2	1	810022057	2011-10-27	12	0.914625
2070	2	1	810022058	2011-10-27	64	4.878
2073	2	1	810022059	2011-10-27	45	3.42984
2204	2	1	810022060	2011-10-27	8	0.60975
2003	2	1	810022061	2011-10-27	8	0.60975
2052	2	1	810022062	2011-10-27	16	1.2195
2058	2	1	810022063	2011-10-27	45	4.878
2203	2	1	810022064	2011-10-27	12	0.914625
2196	2	1	810022065	2011-10-27	128	13.8752
2194	2	1	810022066	2011-10-27	4	0.304875
2124	2	1	810022067	2011-10-31	12	1.3008
2111	2	1	810022068	2011-10-31	22	1.67681
2117	2	1	810022069	2011-10-31	12	0.914625
2084	2	1	810022070	2011-10-31	negative	0
2193	2	1	810022071	2011-10-27	16	1.2195
2201	2	1	810022072	2011-10-27	22	1.67681
2093	2	1	810022073	2011-10-31	22	1.67681
2082	2	1	810022075	2011-10-31	negative	0
2129	2	1	810022076	2011-10-31	22	1.67681
2130	2	1	810022077	2011-10-31	6	0.457313
2094	2	1	810022078	2011-10-31	negative	0
2088	2	1	810022079	2011-10-31	negative	0
2128	2	1	810022080	2011-10-31	6	0.457313
2179	2	1	810022081	2011-10-31	16	1.2195
2116	2	1	810022082	2011-10-31	90	6.85969
2081	2	1	810022083	2011-10-31	12	1.3008
2090	2	1	810022084	2011-10-31	16	1.2195
2183	2	1	810022085	2011-10-31	16	1.2195
2113	2	1	810022086	2011-10-31	32	2.439
2097	2	1	810022087	2011-10-31	16	1.2195
2176	2	1	810022088	2011-10-31	4	0.304875
2127	2	1	810022089	2011-10-31	negative	0
2132	2	1	810022090	2011-10-31	64	6.9376
2148	2	1	810022091	2011-11-02	4	0.304875
2142	2	1	810022092	2011-11-02	negative	0
2150	2	1	810022093	2011-11-02	22	2.3848
2141	2	1	810022094	2011-11-02	22	1.67681
2147	2	1	810022096	2011-11-02	32	2.439
2186	2	1	810022097	2011-11-02	8	0.60975
2180	2	1	810022098	2011-11-14	negative	0
2316	2	1	810022099	2011-11-14	4	0.304875
2315	2	1	810022100	2011-11-14	6	0.457313
2121	2	1	810022101	2011-11-02	22	1.67681
2155	2	1	810022102	2011-11-02	22	1.67681
2157	2	1	810022103	2011-11-02	8	0.60975
2152	2	1	810022104	2011-11-02	16	1.2195
2153	2	1	810022105	2011-11-02	negative	0
2154	2	1	810022106	2011-11-02	22	1.67681
2149	2	1	810022107	2011-11-02	45	3.42984
2060	2	1	810022108	2011-11-02	12	0.914625
2191	2	1	810022109	2011-11-02	6	0.457313
2321	2	1	810022111	2011-11-14	22	1.67681
2323	2	1	810022112	2011-11-14	16	1.2195
2306	2	1	810022113	2011-11-14	12	0.914625
2305	2	1	810022114	2011-11-14	16	1.2195
2307	2	1	810022115	2011-11-14	12	0.914625
2320	2	1	810022116	2011-11-14	negative	0
2287	2	1	810022117	2011-11-14	4	0.304875
2292	2	1	810022118	2011-11-14	4	0.304875
2290	2	1	810022119	2011-11-14	45	3.42984
2293	2	1	810022120	2011-11-14	negative	0
2230	2	1	810022121	2011-11-17	22	1.67681
2243	2	1	810022122	2011-11-17	negative	0
2238	2	1	810022123	2011-11-17	32	3.4688
2268	2	1	810022124	2011-11-17	22	1.67681
2264	2	1	810022125	2011-11-17	45	3.42984
2269	2	1	810022126	2011-11-17	32	2.439
2237	2	1	810022127	2011-11-17	22	1.67681
2252	2	1	810022128	2011-11-17	6	0.457313
2200	2	1	810022129	2011-11-17	12	0.914625
2310	2	1	810022130	2011-11-17	22	1.67681
2205	2	1	810022131	2011-11-02	6	0.457313
2125	2	1	810022132	2011-11-02	6	0.457313
2163	2	1	810022133	2011-11-02	6	0.457313
2101	2	1	810022134	2011-11-02	64	4.878
2299	2	1	810022135	2011-11-14	6	0.457313
2190	2	1	810022136	2011-11-14	90	6.85969
2314	2	1	810022137	2011-11-14	45	3.42984
2319	2	1	810022138	2011-11-14	negative	0
2318	2	1	810022139	2011-11-14	22	1.67681
2313	2	1	810022140	2011-11-14	8	0.60975
2077	2	1	810022141	2011-11-14	8	0.60975
2312	2	1	810022142	2011-11-14	12	0.914625
2317	2	1	810022143	2011-11-14	negative	0
2277	2	1	810022144	2011-11-14	16	1.2195
2304	2	1	810022145	2011-11-14	negative	0
2285	2	1	810022146	2011-11-14	8	0.60975
2284	2	1	810022147	2011-11-14	8	0.8672
2283	2	1	810022148	2011-11-14	12	0.914625
2242	2	1	810022149	2011-11-17	32	2.439
2005	2	1	810022150	2011-11-17	45	3.42984
2213	2	1	810022151	2011-11-17	22	1.67681
2232	2	1	810022152	2011-11-17	6	0.457313
2235	2	1	810022153	2011-11-17	8	0.60975
2219	2	1	810022154	2011-11-17	256	19.512
2275	2	1	810022155	2011-11-17	45	3.42984
2273	2	1	810022156	2011-11-17	12	0.914625
2267	2	1	810022157	2011-11-17	negative	0
2270	2	1	810022158	2011-11-17	64	4.878
2272	2	1	810022159	2011-11-17	16	1.7344
2262	2	1	810022160	2011-11-17	4	0.4336
2086	2	1	810022161	2011-12-07	32	3.4688
2069	2	1	810022162	2011-12-07	negative	0
2057	2	1	810022163	2011-12-07	64	6.9376
2066	2	1	810022164	2011-12-07	45	4.878
2039	2	1	810022165	2011-12-07	32	3.4688
2075	2	1	810022166	2011-12-07	negative	0
2079	2	1	810022167	2011-12-07	16	1.7344
2083	2	1	810022168	2011-12-07	12	1.3008
2078	2	1	810022169	2011-12-07	8	0.8672
2103	2	1	810022170	2011-12-07	8	0.8672
2266	2	1	810022171	2011-12-05	12	1.3008
2276	2	1	810022172	2011-12-07	22	2.3848
2241	2	1	810022173	2011-12-07	4	0.4336
2240	2	1	810022174	2011-12-07	6	0.6504
2298	2	1	810022175	2011-12-08	negative	0
2195	2	1	810022176	2011-12-08	45	4.878
2280	2	1	810022177	2011-12-08	32	3.4688
2260	2	1	810022178	2011-12-15	12	1.3008
2263	2	1	810022181	2011-11-17	4	0.4336
2265	2	1	810022182	2011-11-17	8	0.8672
2259	2	1	810022183	2011-11-17	negative	0
2274	2	1	810022184	2011-11-17	12	1.3008
2247	2	1	810022185	2011-11-17	90	9.756
2223	2	1	810022186	2011-11-17	22	2.3848
2258	2	1	810022187	2011-11-17	12	1.3008
2249	2	1	810022188	2011-11-17	negative	0
2309	2	1	810022189	2011-11-17	128	13.8752
2234	2	1	810022190	2011-11-17	12	1.3008
2256	2	1	810022191	2011-11-17	16	1.7344
2222	2	1	810022192	2011-11-17	negative	0
2227	2	1	810022193	2011-11-17	6	0.6504
2212	2	1	810022194	2011-11-17	12	1.3008
2182	2	1	810022195	2011-11-21	22	2.3848
2095	2	1	810022196	2011-11-21	22	2.3848
2254	2	1	810022197	2011-11-22	negative	0
2297	2	1	810022198	2011-12-05	negative	0
2282	2	1	810022199	2011-12-05	negative	0
2300	2	1	810022200	2011-12-05	negative	0
2206	2	1	810022201	2011-12-16	negative	0
2020	2	1	810022202	2011-12-17	22	2.3848
2224	2	1	810022203	2012-01-05	6	0.6504
2100	2	1	810022204	2012-01-05	64	6.9376
2115	2	1	810022205	2012-01-05	16	1.7344
2279	2	1	810022206	2012-01-05	negative	0
2294	2	1	810022207	2012-01-05	negative	0
2202	2	1	810022208	2012-01-05	negative	0
2067	2	1	810022209	2012-01-05	16	1.7344
2187	2	1	810022210	2012-01-18	16	1.7344
2126	2	1	810022211	2012-01-20	12	1.3008
2120	2	1	810022212	2012-02-04	128	13.8752
2136	2	1	810022213	2012-02-04	4	0.4336
2135	2	1	810022215	2012-02-04	64	6.9376
2102	2	1	810022221	2011-12-07	6	0.6504
2211	2	1	810022222	2011-12-08	4	0.4336
2091	2	1	810022223	2011-12-08	negative	0
2096	2	1	810022224	2011-12-08	45	6.85969
2134	2	1	810022225	2011-12-08	8	1.2195
2286	2	1	810022226	2011-12-09	22	3.35363
2322	2	1	810022227	2011-12-09	16	2.439
2216	2	1	810022228	2011-12-14	16	2.439
2239	2	1	810022229	2011-12-14	8	0.8672
2303	2	1	810022230	2011-12-14	6	0.914625
2207	2	1	810022241	2011-12-15	16	2.439
2006	2	1	810022242	2011-12-15	6	0.914625
2197	2	1	810022243	2011-12-15	6	0.914625
2172	2	1	810022245	2011-12-17	22	2.3848
2208	2	1	810022246	2011-12-19	negative	0
2233	2	1	810022247	2011-12-19	16	2.439
2040	2	1	810022248	2011-12-20	12	1.82925
2245	2	1	810022250	2012-01-05	32	4.878
2033	2	1	810022251	2011-11-21	negative	0
2188	2	1	810022252	2011-11-22	8	1.2195
2085	2	1	810022253	2011-11-28	64	9.756
2248	2	1	810022255	2011-12-05	negative	0
2250	2	1	810022257	2011-12-05	6	0.914625
2146	2	1	810022258	2011-12-05	45	6.85969
2145	2	1	810022260	2011-12-05	16	2.439
2311	2	1	810022321	2012-01-13	22	3.35363
2123	2	1	810022322	2012-01-13	4	0.60975
2281	2	1	810022323	2012-01-17	22	3.35363
2217	2	1	810022324	2012-01-17	negative	0
2038	2	1	810022325	2012-01-17	16	2.439
2131	2	1	810022326	2012-01-17	12	1.82925
2112	2	1	810022327	2012-01-18	negative	0
2301	2	1	810022328	2012-01-20	6	0.914625
2220	2	1	810022329	2012-01-20	negative	0
2228	2	1	810022330	2012-01-20	16	2.439
